# Supplementary material for: Proteomic Analyses Reveal the Role of Alpha-2-Macroglobulin in Canine Osteosarcoma Cell Migration
Source: Int J Mol Sci. 2024 Apr 3;25(7):3989. doi: 10.3390/ijms25073989 (PMC11011979; doi:10.3390/ijms25073989)
Supplement: Supplementary file 1 [file ijms-25-03989-s001.zip]

Archive with 1 entries (1 files):
- ijms-2893830-supplementary.pdf
